# Supplementary material for: Antioxidant, Anti-Inflammatory, and Antibacterial Properties of an Achillea millefolium L. Extract and Its Fractions Obtained by Supercritical Anti-Solvent Fractionation against Helicobacter pylori
Source: Antioxidants (Basel). 2022 Sep 20;11(10):1849. doi: 10.3390/antiox11101849 (PMC9598488; doi:10.3390/antiox11101849)
Supplement: Supplementary file 1 [file antioxidants-11-01849-s001.zip]

Archive with 1 entries (1 files):
- antioxidants-1896162-supplementary.pdf
